# Supplementary material for: A Split-Ubiquitin Based Strategy Selecting for Protein Complex-Interfering Mutations
Source: G3 (Bethesda). 2016 Jul 5;6(9):2809–15. doi: 10.1534/g3.116.031369 (PMC5015938; doi:10.1534/g3.116.031369)
Supplement: Supplemental Material [file supp_g3.116.031369_FileS2.zip]

Archive with 6 entries (6 files):
- CDC24-1 assembly all library clones.clc
- Round 1 alignment vs Cdc24.clc
- Round 2 alignment vs Cdc24.clc
- Round 3 alignment vs Cdc24.clc
- Round 4 alignment vs Cdc24.clc
- Round 5 alignment vs Cdc24.clc
